# Supplementary material for: PLEKHM2 Loss of Function Impairs the Activity of iPSC-Derived Neurons via Regulation of Autophagic Flux
Source: Int J Mol Sci. 2022 Dec 17;23(24):16092. doi: 10.3390/ijms232416092 (PMC9782635; doi:10.3390/ijms232416092)
Supplement: Supplementary file 1 [file ijms-23-16092-s001.zip]

Archive with 1 entries (1 files):
- ijms-1997908-supplementary.pdf
